# Supplementary material for: Terpene metabolic engineering via nuclear or chloroplast genomes profoundly and globally impacts off‐target pathways through metabolite signalling
Source: Plant Biotechnol J. 2016 Mar 8;14(9):1862–75. doi: 10.1111/pbi.12548 (PMC4980996; doi:10.1111/pbi.12548)
Supplement: Supplementary file 5 — Table S1 Metabolites with significantly changed abundance in each line relative to WT. [file PBI-14-1862-s007.xlsx]

## Sheet: Supplemental_dataset_1
	Metabolic engineering via nuclear or chloroplast genomes profoundly and globally impacts off-target pathways through metabolite signaling
	Elise K. Pasoreck, Jin Su, Ian M. Silverman, Sager J. Gosai, Brian D. Gregory, Joshua S. Yuan, Henry Daniell
	Table S1: List of all metabolites whose abundance is affected in one or more transgenic/transplastomic lines in the 1068 background.
	Cells highlighted in red and green reflect statistically significant changes.
	PLATFORM	SUPER_PATHWAY	SUB_PATHWAY	BIOCHEMICAL	N/WT	CN/WT	C/WT
	GC/MS	Amino acid	Serine family (phosphoglycerate derived)	beta-hydroxypyruvate	0.899554	1.00747	1.01671
	GC/MS	Amino acid	Serine family (phosphoglycerate derived)	glycine	0.775166	0.65249	2.7134
	GC/MS	Amino acid	Serine family (phosphoglycerate derived)	serine	1.59881	0.745829	1.31452
	LC/MS Neg	Amino acid	Aromatic amino acid metabolism (PEP derived)	kynurenate	0.615893	2.04341	1.95413
	LC/MS Pos	Amino acid	Aromatic amino acid metabolism (PEP derived)	kynurenine	1.26649	0.893467	1.42126
	GC/MS	Amino acid	Aromatic amino acid metabolism (PEP derived)	phenethylamine	1.5675	11.1096	11.5549
	LC/MS Pos	Amino acid	Aromatic amino acid metabolism (PEP derived)	phenylalanine	0.999044	0.782144	1.04303
	GC/MS	Amino acid	Aromatic amino acid metabolism (PEP derived)	phenylpyruvate	1.02706	0.756924	0.645381
	GC/MS	Amino acid	Aromatic amino acid metabolism (PEP derived)	quinate	0.984414	1.4176	0.817578
	LC/MS Pos	Amino acid	Aromatic amino acid metabolism (PEP derived)	tryptophan	1.20192	1.01491	1.67154
	LC/MS Pos	Amino acid	Aromatic amino acid metabolism (PEP derived)	1-methyl tryptophan	1.15952	6.11921	8.07046
	LC/MS Pos	Amino acid	Aromatic amino acid metabolism (PEP derived)	tyrosine	0.900824	0.45293	1.11264
	LC/MS Pos	Amino acid	Aromatic amino acid metabolism (PEP derived)	tryptamine	1.75617	9.34725	13.4804
	LC/MS Pos	Amino acid	Aromatic amino acid metabolism (PEP derived)	3-methoxytyramine	0.608435	8.07951	1.81234
	LC/MS Pos	Amino acid	Aromatic amino acid metabolism (PEP derived)	tyramine	0.952265	11.7786	11.2074
	GC/MS	Amino acid	Aspartate family (OAA derived)	alanine	0.73479	0.621189	0.927885
	GC/MS	Amino acid	Aspartate family (OAA derived)	asparagine	1.98658	6.58353	5.79007
	GC/MS	Amino acid	Aspartate family (OAA derived)	aspartate	1.59857	5.24776	6.2147
	GC/MS	Amino acid	Aspartate family (OAA derived)	lysine	1.2722	1.40354	1.35703
	LC/MS Pos	Amino acid	Aspartate family (OAA derived)	methionine	1.32236	0.962029	2.12987
	GC/MS	Amino acid	Aspartate family (OAA derived)	pipecolate	1.56412	2.07721	1.33537
	LC/MS Pos	Amino acid	Aspartate family (OAA derived)	threonine	0.961749	0.938326	1.4523
	LC/MS Pos	Amino acid	Aspartate family (OAA derived)	piperidine	0.262354	0.174468	1.62955
	GC/MS	Amino acid	Glutamate family (alpha-ketoglutarate derived)	2-pyrrolidinone	1.1187	2.44372	4.26174
	LC/MS Pos	Amino acid	Glutamate family (alpha-ketoglutarate derived)	4-acetamidobutanoate	1.10213	0.860024	0.871443
	GC/MS	Amino acid	Glutamate family (alpha-ketoglutarate derived)	4-hydroxybutyrate (GHB)	0.571968	12.5388	0.668682
	LC/MS Pos	Amino acid	Glutamate family (alpha-ketoglutarate derived)	5-aminovalerate	1.25617	2.39602	3.38113
	GC/MS	Amino acid	Glutamate family (alpha-ketoglutarate derived)	arginine	2.76946	4.05565	2.4301
	LC/MS Pos	Amino acid	Glutamate family (alpha-ketoglutarate derived)	citrulline	0.915539	0.520293	0.560207
	GC/MS	Amino acid	Glutamate family (alpha-ketoglutarate derived)	gamma-aminobutyrate (GABA)	0.97793	2.03691	5.57975
	GC/MS	Amino acid	Glutamate family (alpha-ketoglutarate derived)	glutamate	1.69088	1.92152	2.02842
	LC/MS Pos	Amino acid	Glutamate family (alpha-ketoglutarate derived)	glutamine	1.31028	1.89147	1.79651
	LC/MS Neg	Amino acid	Glutamate family (alpha-ketoglutarate derived)	histidine	1.59273	1.56192	1.66487
	LC/MS Pos	Amino acid	Glutamate family (alpha-ketoglutarate derived)	N-acetylputrescine	1.18517	2.67156	3.78794
	GC/MS	Amino acid	Glutamate family (alpha-ketoglutarate derived)	ornithine	1.11764	1.22092	0.875892
	LC/MS Pos	Amino acid	Glutamate family (alpha-ketoglutarate derived)	proline	0.894493	0.760855	0.398283
	GC/MS	Amino acid	Glutamate family (alpha-ketoglutarate derived)	hydroxyproline	1.24154	3.47262	0.99978
	LC/MS Pos	Amino acid	Glutamate family (alpha-ketoglutarate derived)	N-delta-acetylornithine	0.991006	0.805445	0.510899
	LC/MS Pos	Amino acid	Glutamate family (alpha-ketoglutarate derived)	4-guanidinobutanoate	1.11969	2.43357	2.83128
	LC/MS Pos	Amino acid	Branched Chain Amino Acids (OAA derived)	isoleucine	1.07415	0.418612	0.737257
	LC/MS Pos	Amino acid	Branched Chain Amino Acids	4-methylnorleucine	1.18528	0.85574	0.622613
	LC/MS Pos	Amino acid	Branched Chain Amino Acids (pyruvate derived)	leucine	1.00801	0.441217	0.679399
	LC/MS Pos	Amino acid	Branched Chain Amino Acids (pyruvate derived)	valine	1.01163	0.663175	0.899099
	LC/MS Neg	Amino acid	Branched Chain Amino Acids (pyruvate derived)	2-isopropylmalate	1.77767	3.13626	2.67347
	GC/MS	Amino acid	Amines and polyamines	putrescine	1.58389	1.02147	1.65566
	GC/MS	Amino acid	Amines and polyamines	spermidine	1.29083	0.483874	0.50174
	LC/MS Neg	Amino acid	Glutathione metabolism	5-oxoproline	0.927087	0.898587	0.643392
	LC/MS Pos	Amino acid	Glutathione metabolism	glutathione, oxidized (GSSG)	0.979536	0.415168	0.44543
	GC/MS	Carbohydrate	Glycolysis	dihydroxyacetone	1.43065	4.78085	3.27466
	GC/MS	Carbohydrate	Glycolysis	fructose 6-phosphate	0.961102	0.591295	0.180331
	GC/MS	Carbohydrate	Glycolysis	glucose	1.18459	1.15094	1.03815
	GC/MS	Carbohydrate	Glycolysis	glucose 6-phosphate	0.911014	0.771685	0.1632
	GC/MS	Carbohydrate	Glycolysis	glycerate	0.924834	0.457297	0.397033
	GC/MS	Carbohydrate	Glycolysis	pyruvate	1.04236	1.05751	0.925523
	GC/MS	Carbohydrate	TCA cycle	alpha-ketoglutarate	2.58374	2.30773	3.0402
	GC/MS	Carbohydrate	TCA cycle	citrate	1.12875	14.1602	5.40998
	GC/MS	Carbohydrate	TCA cycle	fumarate	0.64459	0.793608	0.753562
	GC/MS	Carbohydrate	TCA cycle	malate	1.08042	2.99688	2.11347
	GC/MS	Carbohydrate	TCA cycle	succinate	1.20141	4.20239	2.05326
	GC/MS	Carbohydrate	Amino sugar and nucleotide sugar	arabinose	1.1817	1.25892	1.35499
	GC/MS	Carbohydrate	Amino sugar and nucleotide sugar	arabitol	1.11166	1.65084	1.53555
	GC/MS	Carbohydrate	Amino sugar and nucleotide sugar	arabonate	1.25328	1.77053	3.01228
	GC/MS	Carbohydrate	Amino sugar and nucleotide sugar	erythritol	0.938833	1.6516	2.40855
	GC/MS	Carbohydrate	Amino sugar and nucleotide sugar	erythronate	0.829898	2.46346	2.40853
	GC/MS	Carbohydrate	Amino sugar and nucleotide sugar	fucose	1.40739	1.25741	1.08169
	GC/MS	Carbohydrate	Amino sugar and nucleotide sugar	gluconate	1.54767	24.85	10.4169
	GC/MS	Carbohydrate	Amino sugar and nucleotide sugar	glucosamine	0.31488	0.407098	0.198566
	GC/MS	Carbohydrate	Amino sugar and nucleotide sugar	N-acetylglucosamine	1.03918	1.22466	0.88994
	GC/MS	Carbohydrate	Amino sugar and nucleotide sugar	ribitol	0.674078	0.152426	0.107535
	GC/MS	Carbohydrate	Amino sugar and nucleotide sugar	ribose	1.06018	1.37176	1.38364
	GC/MS	Carbohydrate	Amino sugar and nucleotide sugar	ribulose	2.0691	1.31821	1.71817
	GC/MS	Carbohydrate	Amino sugar and nucleotide sugar	threitol	0.852082	1.25018	1.72895
	GC/MS	Carbohydrate	Amino sugar and nucleotide sugar	xylitol	1.57698	0.914199	0.950457
	GC/MS	Carbohydrate	Amino sugar and nucleotide sugar	xylonate	0.839658	2.46756	2.32197
	GC/MS	Carbohydrate	Amino sugar and nucleotide sugar	xylose	1.30489	1.31058	0.940379
	GC/MS	Carbohydrate	Inositol metabolism	inositol 1-phosphate (I1P)	0.827275	0.953833	0.463433
	GC/MS	Carbohydrate	Inositol metabolism	myo-inositol	0.749548	0.340389	0.303268
	GC/MS	Carbohydrate	Sucrose, glucose,fructose metabolism	3-deoxyoctulosonate	1.39947	2.86707	2.52879
	GC/MS	Carbohydrate	Sucrose, glucose,fructose metabolism	fructose	1.23476	1.48081	1.38236
	LC/MS Neg	Carbohydrate	Sucrose, glucose,fructose metabolism	glucoheptose	0.946576	3.67099	7.77865
	LC/MS Neg	Carbohydrate	Sucrose, glucose,fructose metabolism	maltohexaose	1.37812	5.20605	1.92202
	GC/MS	Carbohydrate	Sucrose, glucose,fructose metabolism	mannitol	0.938349	1.39592	1.03978
	GC/MS	Carbohydrate	Sucrose, glucose,fructose metabolism	mannitol-1-phosphate	0.865007	0.844906	0.217146
	GC/MS	Carbohydrate	Sucrose, glucose,fructose metabolism	mannose 6-phosphate	0.90717	0.684896	0.163067
	GC/MS	Carbohydrate	Sucrose, glucose,fructose metabolism	sorbitol	0.861028	1.529	1.47583
	LC/MS Neg	Carbohydrate	Sucrose, glucose,fructose metabolism	sucrose	0.946046	2.46715	2.5782
	GC/MS	Carbohydrate	C5 branched dibasic acid metabolism	citramalate	0.852053	4.04552	1.16048
	GC/MS	Lipids	Free fatty acid	2-hydroxyglutarate	0.602377	1.86354	1.18902
	GC/MS	Lipids	Free fatty acid	3-hydroxypropanoate	0.948298	4.01535	1.59103
	LC/MS Neg	Lipids	Free fatty acid	dodecanedioate (C12)	1.20757	4.0426	3.60074
	LC/MS Neg	Lipids	Free fatty acid	linolenate (18:3n3 or 3n6)	0.939628	2.19605	4.31324
	LC/MS Neg	Lipids	Free fatty acid	malonate (propanedioate)	1.94118	3.78368	6.14671
	GC/MS	Lipids	Free fatty acid	oleate (18:1n9)	0.829725	0.7706	0.474202
	GC/MS	Lipids	Free fatty acid	stearate (18:0)	0.657956	0.825874	0.778949
	LC/MS Neg	Lipids	Free fatty acid	undecanedioate	1.29697	4.54068	4.49982
	LC/MS Neg	Lipids	Oxylipins	13-HODE + 9-HODE	1.16883	5.0033	2.51528
	GC/MS	Lipids	Glycerolipids	1,2-propanediol	0.900215	1.32436	1.68141
	GC/MS	Lipids	Glycerolipids	1-palmitoylglycerol (16:0)	1.17405	2.24186	2.42593
	GC/MS	Lipids	Glycerolipids	glycerol	0.784018	0.737778	0.480703
	LC/MS Neg	Lipids	Phospholipids	1-palmitoyl-GPC (16:0)	0.699215	1.86065	0.803647
	LC/MS Neg	Lipids	Phospholipids	1-palmitoyl-GPE (16:0)	0.796867	2.24743	1.12866
	LC/MS Neg	Lipids	Phospholipids	1-palmitoyl-GPI (16:0)	1.00965	11.2716	3.9344
	GC/MS	Lipids	Phospholipids	glycerol 3-phosphate (G3P)	0.747055	1.39948	0.423036
	GC/MS	Lipids	Phospholipids	phosphoethanolamine (PE)	1.57943	1.82432	1.31904
	LC/MS Neg	Lipids	Phospholipids	1-palmitoylglycerophosphoglycerol	1.52556	2.53644	2.40454
	GC/MS	Lipids	Choline metabolism	ethanolamine	1.16978	0.95726	1.05745
	GC/MS	Lipids	Sterols	beta-sitosterol	0.523729	0.229536	0.447075
	GC/MS	Lipids	Sterols	campesterol	0.908103	0.99404	1.26041
	GC/MS	Lipids	Sterols	fucosterol	0.749279	0.37484	0.569872
	GC/MS	Lipids	Sterols	stigmasterol	0.866142	0.960496	1.09701
	LC/MS Pos	Cofactors, Prosthetic Groups, Electron Carriers	CoA metabolism	pantothenate (Vitamin B5)	0.978283	1.51568	2.05429
	LC/MS Pos	Cofactors, Prosthetic Groups, Electron Carriers	Nicotinate and nicotinamide metabolism	nicotinamide ribonucleotide (NMN)	0.460447	0.292089	0.292089
	LC/MS Pos	Cofactors, Prosthetic Groups, Electron Carriers	Nicotinate and nicotinamide metabolism	nicotinamide riboside	1.32518	0.160156	0.160156
	GC/MS	Cofactors, Prosthetic Groups, Electron Carriers	Nicotinate and nicotinamide metabolism	nicotianamine	1.1311	3.26241	3.2922
	GC/MS	Cofactors, Prosthetic Groups, Electron Carriers	Nicotinate and nicotinamide metabolism	nicotinate	0.916983	1.99193	2.41898
	LC/MS Pos	Cofactors, Prosthetic Groups, Electron Carriers	Nicotinate and nicotinamide metabolism	nicotinate ribonucleoside	1.10465	1.86852	1.8
	LC/MS Pos	Cofactors, Prosthetic Groups, Electron Carriers	Nicotinate and nicotinamide metabolism	trigonelline (N'-methylnicotinate)	1.39403	8.02771	4.08252
	GC/MS	Cofactors, Prosthetic Groups, Electron Carriers	Oxidative phosphorylation	methylphosphate	1.00844	2.18418	2.62501
	GC/MS	Cofactors, Prosthetic Groups, Electron Carriers	Oxidative phosphorylation	phosphate	0.995542	0.804912	0.490112
	LC/MS Pos	Cofactors, Prosthetic Groups, Electron Carriers	Riboflavin and FAD metabolism	riboflavin (Vitamin B2)	0.997677	0.515402	0.664257
	GC/MS	Cofactors, Prosthetic Groups, Electron Carriers	Quinone metabolism	phytonadione (Vitamin K1)	0.891116	0.696972	1.13184
	GC/MS	Cofactors, Prosthetic Groups, Electron Carriers	Ascorbate metabolism	ascorbate (Vitamin C)	1.11938	0.350453	0.535982
	GC/MS	Cofactors, Prosthetic Groups, Electron Carriers	Ascorbate metabolism	dehydroascorbate	1.04348	1.01642	1.05382
	GC/MS	Cofactors, Prosthetic Groups, Electron Carriers	Ascorbate metabolism	threonate	1.40002	2.5121	2.51315
	GC/MS	Cofactors, Prosthetic Groups, Electron Carriers	Tocopherol metabolism	alpha-tocopherol	0.437207	0.107622	0.304295
	LC/MS Pos	Cofactors, Prosthetic Groups, Electron Carriers	Vitamin B metabolism (B6 or B12)	pyridoxal	1.1537	1.03078	1.40976
	LC/MS Neg	Cofactors, Prosthetic Groups, Electron Carriers	Vitamin B metabolism (B6 or B12)	pyridoxate	1	3.13134	3.32767
	LC/MS Pos	Cofactors, Prosthetic Groups, Electron Carriers	Chlorophyll and heme metabolism	pheophorbide A	1	25.5165	2.58469
	GC/MS	Cofactors, Prosthetic Groups, Electron Carriers	Chlorophyll and heme metabolism	phytol	0.63995	1.16303	0.666492
	LC/MS Pos	Nucleotide	Purine metabolism	1-methyladenine	0.794968	2.26764	2.17132
	LC/MS Pos	Nucleotide	Purine metabolism	2'-deoxyadenosine	0.999195	2.72671	1.34182
	LC/MS Pos	Nucleotide	Purine metabolism	adenine	1.03008	1.15412	1.18317
	LC/MS Pos	Nucleotide	Purine metabolism	adenosine	1.23483	2.26015	4.81534
	LC/MS Pos	Nucleotide	Purine metabolism	2'-AMP	0.767703	0.453301	0.335669
	LC/MS Pos	Nucleotide	Purine metabolism	adenosine-2',3'-cyclic monophosphate	0.887428	0.748656	0.488484
	LC/MS Pos	Nucleotide	Purine metabolism	N6-carbamoylthreonyladenosine	0.820832	1.85298	2.03813
	GC/MS	Nucleotide	Purine metabolism	allantoin	0.827662	1.16448	1.18806
	LC/MS Pos	Nucleotide	Purine metabolism	guanine	1.20238	3.35031	3.83572
	LC/MS Pos	Nucleotide	Purine metabolism	guanosine	0.884393	0.361894	0.304968
	LC/MS Pos	Nucleotide	Purine metabolism	guanosine-2',3'-cyclic monophosphate	0.725843	0.643496	0.395101
	LC/MS Neg	Nucleotide	Purine metabolism	guanosine 3'-monophosphate (3'-GMP)	1.93936	0.998869	0.973276
	LC/MS Pos	Nucleotide	Pyrimidine metabolism	cytidine	1.04589	1.56832	1.8089
	LC/MS Pos	Nucleotide	Pyrimidine metabolism	pseudouridine	1.25555	1.47134	1.18944
	LC/MS Neg	Nucleotide	Pyrimidine metabolism	uridine	1.14607	1.09473	1.30402
	LC/MS Neg	Nucleotide	Pyrimidine metabolism	uridine-2',3'-cyclic monophosphate	0.633571	1.27212	0.561329
	GC/MS	Nucleotide	Pyrimidine metabolism	beta-alanine	1.22854	5.18638	2.148
	LC/MS Pos	Peptide	gamma-glutamyl	gamma-glutamylglutamine	2.11451	2.54406	1.7657
	LC/MS Pos	Peptide	Dipeptide	aspartylalanine	0.966549	1.47523	1.20784
	LC/MS Pos	Secondary metabolism	Alkaloids	cotinine	1.12261	5.16966	2.32763
	GC/MS	Secondary metabolism	Alkaloids	3-(2-piperidinyl)pyridine	0.854129	32.1606	31.8199
	LC/MS Pos	Secondary metabolism	Alkaloids	3-(2-pyrrolidinyl)pyridine	1.65231	5.46782	3.45584
	LC/MS Pos	Secondary metabolism	Alkaloids	anatabine	1.16801	1.79097	2.083
	GC/MS	Secondary metabolism	Alkaloids	nicotine	1.52715	1.53864	1.34875
	GC/MS	Secondary metabolism	Benzenoids	4-hydroxy catechol	1.3143	1.33162	1.23473
	LC/MS Neg	Secondary metabolism	Phenylpropanoids	coumaroylquinate	1	1	1
	LC/MS Neg	Secondary metabolism	Phenylpropanoids	salidroside	0.828116	0.919487	1.05782
	GC/MS	Secondary metabolism	Terpenoids	secologanin	0.954844	4.67218	2.66791
	GC/MS	Secondary metabolism	Terpenoids	squalene	154.095	158.571	158.864
