# Supplementary material for: Terpene metabolic engineering via nuclear or chloroplast genomes profoundly and globally impacts off‐target pathways through metabolite signalling
Source: Plant Biotechnol J. 2016 Mar 8;14(9):1862–75. doi: 10.1111/pbi.12548 (PMC4980996; doi:10.1111/pbi.12548)
Supplement: Supplementary file 6 — Table S2 List of all metabolites whose abundance changes significantly and by at least twofold in PH‐SQS compared with PH. [file PBI-14-1862-s002.xlsx]

## Sheet: Sheet1
	Metabolic engineering via nuclear or chloroplast genomes profoundly and globally impacts off-target pathways through metabolite signaling
	Elise K. Pasoreck, Jin Su, Ian M. Silverman, Sager J. Gosai, Brian D. Gregory, Joshua S. Yuan, Henry Daniell
	Table S2: List of all metabolites whose abundance changes significantly and by at least 2-fold in PH-SQS compared with PH.
	BIOCHEMICAL	PH-SQS/PH
	3-(2-pyrrolidinyl)pyridine	118.014
	serine	12.1457
	nicotine	10.7839
	cotinine	9.52176
	squalene	8.04335
	nicotinamide riboside	5.43957
	sucrose	4.69723
	dodecanedioate (C12)	3.4462
	undecanedioate	3.30416
	anatabine	2.59382
	trigonelline (N'-methylnicotinate)	2.47112
	guanosine	2.31523
	fucosterol	2.11668
	coumaroylquinate	2.00995
	ethanolamine	-2.04023
	3-methoxytyramine	-2.06926
	nicotinamide ribonucleotide (NMN)	-2.07127
	3-hydroxypropanoate	-2.103
	phenylpyruvate	-2.12584
	aspartylalanine	-2.15493
	tyramine	-2.19291
	kynurenine	-2.21547
	phytonadione (Vitamin K1)	-2.31059
	valine	-2.34743
	maltohexaose	-2.46207
	beta-hydroxypyruvate	-2.54171
	methionine	-2.56469
	fumarate	-2.59813
	1-palmitoyl-GPI (16:0)	-2.60856
	guanosine 3'-monophosphate (3'-GMP)	-2.7278
	glucoheptose	-2.84647
	threitol	-2.86369
	sorbitol	-2.86627
	dehydroascorbate	-2.87141
	tryptophan	-2.91603
	beta-alanine	-2.97249
	isoleucine	-3.19881
	leucine	-3.33076
	ribulose	-3.43698
	gluconate	-3.45349
	ascorbate (Vitamin C)	-3.49386
	ribose	-3.55131
	tyrosine	-3.57085
	5-aminovalerate	-3.66723
	glycerol	-3.84245
	mannitol	-3.86299
	methylphosphate	-3.94032
	inositol 1-phosphate (I1P)	-3.94915
	erythritol	-3.95256
	pipecolate	-3.97587
	glycerol 3-phosphate (G3P)	-4.06141
	tryptamine	-4.07035
	linolenate (18:3n3 or 3n6)	-4.11668
	aspartate	-4.13094
	1-methyl tryptophan	-4.16117
	3-deoxyoctulosonate	-4.2677
	2-hydroxyglutarate	-4.35784
	citrulline	-4.36592
	4-hydroxy catechol	-4.46388
	phenethylamine	-4.58922
	N-delta-acetylornithine	-4.60073
	mannose 6-phosphate	-4.65474
	citrate	-5.17078
	ribitol	-6.51064
	lysine	-6.53677
	arabitol	-6.75082
	glycerate	-7.1461
	quinate	-7.32027
	fructose 6-phosphate	-7.46194
	mannitol-1-phosphate	-7.62939
	ornithine	-7.87621
	fructose	-7.88689
	N-acetylputrescine	-9.18782
	proline	-9.26206
	4-guanidinobutanoate	-9.7389
	myo-inositol	-10.1216
	N-acetylglucosamine	-10.6647
	hydroxyproline	-10.8135
	erythronate	-10.9712
	putrescine	-10.9796
	glucose 6-phosphate	-11.1623
	threonate	-11.5199
	glucosamine	-12.5641
	malate	-13.1318
	glucose	-14.0832
	fucose	-14.5376
	arabonate	-14.5975
	arabinose	-16.8916
	allantoin	-18.4094
	glutamine	-23.2113
	histidine	-24.8693
	xylose	-30.0171
	phosphate	-39.7948
	xylonate	-57.6785
	asparagine	-257.075
	arginine	-260.968
